# Supplementary material for: Effective Combination Immunotherapy with Oncolytic Adenovirus and Anti-PD-1 for Treatment of Human and Murine Ovarian Cancers
Source: Diseases. 2022 Aug 8;10(3):52. doi: 10.3390/diseases10030052 (PMC9396998; doi:10.3390/diseases10030052)
Supplement: Supplementary file 1 [file diseases-10-00052-s001.zip]

Archive with 1 entries (1 files):
- diseases-1756373-supplementary.pdf
